# Supplementary material for: A new blind species of the cave genus Oreonectes from Guizhou, China (Nemacheilinae)
Source: Zookeys. 2016 Nov 28;(637):47–59. doi: 10.3897/zookeys.637.10202 (PMC5240121; doi:10.3897/zookeys.637.10202)
Supplement: XML Treatment for Oreonectes daqikongensis [file zookeys.637.10202-treatment1.xml]

<!DOCTYPE tp:taxon-treatment
  PUBLIC "-//TaxonX//DTD Taxonomic Treatment Publishing DTD v0 20100105//EN" "tax-treatment-NSO.dtd">
<tp:taxon-treatment xmlns:tp="http://www.plazi.org/taxpub"><tp:treatment-meta><kwd-group><label>Taxon classification</label><kwd><named-content content-type="kingdom">Animalia</named-content></kwd><kwd><named-content content-type="order">Cypriniformes</named-content></kwd><kwd><named-content content-type="family">Nemacheilidae</named-content></kwd></kwd-group><mixed-citation publication-type="journal"><person-group><name><surname>Deng</surname><given-names>Huaiqing</given-names></name><name><surname>Wen</surname><given-names>Huamei</given-names></name><name><surname>Xiao</surname><given-names>Ning</given-names></name><name><surname>Zhou</surname><given-names>Jiang</given-names></name></person-group><article-title>A new blind species of the cave genus <italic><tp:taxon-name><tp:taxon-name-part taxon-name-part-type="genus">Oreonectes</tp:taxon-name-part></tp:taxon-name></italic> from Guizhou, China (<tp:taxon-name><tp:taxon-name-part taxon-name-part-type="subfamily">Nemacheilinae</tp:taxon-name-part></tp:taxon-name>)</article-title><source>Zookeys</source><day>28</day><month>11</month><year>2016</year><volume>2016</volume><issue>637</issue><fpage>47</fpage><lpage>59</lpage><pub-id pub-id-type="doi">10.3897/zookeys.637.10202</pub-id></mixed-citation></tp:treatment-meta><tp:nomenclature><tp:taxon-name>
            <tp:taxon-name-part taxon-name-part-type="genus">Oreonectes</tp:taxon-name-part>
            <tp:taxon-name-part taxon-name-part-type="species">daqikongensis</tp:taxon-name-part>
            <object-id xmlns:xlink="http://www.w3.org/1999/xlink" content-type="zoobank" xlink:type="simple">http://zoobank.org/598D9793-208A-45ED-BCA9-A1C9203003A3</object-id>
          </tp:taxon-name><tp:taxon-status xmlns:xlink="http://www.w3.org/1999/xlink" xlink:type="simple">sp. n.</tp:taxon-status></tp:nomenclature><tp:treatment-sec sec-type="material" id="SECID0EHXAE"><title>Type materials.</title><p>The 26 specimens were collected from Daqikong area of Libo County, Guizhou; the overall length of the specimen was 37.82–83.10 mm and the body length was 31.28–70.96 mm.</p></tp:treatment-sec><tp:treatment-sec sec-type="material" id="SECID0EMXAE"><title>Holotype.</title><p>(No. CNGZNU20110128001; Figure <xref ref-type="fig" rid="F1">1a–b</xref>) The total length is 77.14 mm and the body length is 61.46 mm. Holotype was collected from a subterranean river of the Daqikong area (<named-content xmlns:xlink="http://www.w3.org/1999/xlink" content-type="dwc:verbatimCoordinates" xlink:type="simple"><named-content content-type="geo-json" specific-use="{&#34;type&#34;:&#34;Point&#34;,&#34;coordinates&#34;:[107.748417,25.284750]}" id="NCID0EVXAE" xlink:type="simple">N 25°17'05.1", E 107°44'54.3"</named-content></named-content>; H 488 m) in January 2011. <!--PageBreak-->It was stored in the animal specimen room of the School of Life Sciences, <named-content xmlns:xlink="http://www.w3.org/1999/xlink" xlink:type="simple" content-type="institution" xlink:href="http://grbio.org/institution/guizhou-normal-university" id="NCID0E3XAE">Guizhou Normal University</named-content>, Guiyang, China.</p></tp:treatment-sec><tp:treatment-sec sec-type="material" id="SECID0EKYAE"><title>Paratypes.</title><p>(25, No. CNGZNU20110128002–CNGZNU20110128026) Paratypes were collected and stored in the same places as the holotype.</p></tp:treatment-sec><tp:treatment-sec sec-type="habitat" id="SECID0EPYAE"><title>Habitat.</title><p>This species was found only in the Daqikong scenic area. The opening of the cave was halfway up the mountain, and the distance from the opening to the pool was about 15–20 m. The cave got no sunshine because of the twisty pathway. A large number of <italic><tp:taxon-name><tp:taxon-name-part taxon-name-part-type="genus">Hipposideros</tp:taxon-name-part> <tp:taxon-name-part taxon-name-part-type="species">armiger</tp:taxon-name-part></tp:taxon-name></italic> lived in the cave and a thick layer of bat dung was found on the ground. Groundwater extended into the cave, and the water rushed outside the cave in the case of heavy rain. So far, no other fish, shrimps, or aquatic animals were found in the cave. The subterranean river belonged to the Dagou river system, and was the main river of the Libo County, which runs through the whole county, enters Guangxi from the Laocun Xiang, and was the major tributary of the Duliu River system (Figure <xref ref-type="fig" rid="F2">2</xref>).</p><fig id="F1" position="float" orientation="portrait"><label>Figure 1.</label><caption><p>
          <bold>a</bold> Holotype of <italic><tp:taxon-name><tp:taxon-name-part taxon-name-part-type="genus">Oreonectes</tp:taxon-name-part> <tp:taxon-name-part taxon-name-part-type="species">daqikongensis</tp:taxon-name-part></tp:taxon-name></italic> sp. n. NO.CNGZNU20110128002. <bold>b</bold> A living <italic><tp:taxon-name><tp:taxon-name-part taxon-name-part-type="genus">Oreonectes</tp:taxon-name-part> <tp:taxon-name-part taxon-name-part-type="species">daqikongensis</tp:taxon-name-part></tp:taxon-name></italic> sp. n.</p></caption><graphic xmlns:xlink="http://www.w3.org/1999/xlink" xlink:href="zookeys-637-047-g001.jpg" position="float" orientation="portrait" xlink:type="simple" id="oo_112706.jpg"/></fig><fig id="F2" position="float" orientation="portrait"><label>Figure 2.</label><caption><p>Collection localities of <italic><tp:taxon-name><tp:taxon-name-part taxon-name-part-type="genus">Oreonectes</tp:taxon-name-part> <tp:taxon-name-part taxon-name-part-type="species">daqikongensis</tp:taxon-name-part></tp:taxon-name></italic> sp. n.</p></caption><graphic xmlns:xlink="http://www.w3.org/1999/xlink" xlink:href="zookeys-637-047-g002.jpg" position="float" orientation="portrait" xlink:type="simple" id="oo_112707.jpg"/></fig></tp:treatment-sec><tp:treatment-sec sec-type="diagnosis" id="SECID0ED2AE"><title>Diagnosis.</title><p>The species has a large head, and the width of the head is larger than its depth. The frontal torso is nearly cylindrical, the backend gradually compresses, and the head is slightly flattened. There is a short distance between the anterior and posterior nostrils, and the anterior nostril forms a short and tubular structure, which is truncated backward. The pectoral fin extends backward to or beyond the starting point of the pelvic fin. The body is naked. The eyes are completely degraded; and eye socket was filled in fat tissue and without any outside remnant indicating their presence. The superior and inferior caudal peduncles have well-developed soft finfolds. No carneous <!--PageBreak-->fin flaps are present in the pelvic fin axilla. The air bladder is wrapped in a bony capsule, and the posterior chamber of the air bladder is developed into a membranous chamber, which is separated from the abdominal cavity and connected to the anterior chamber by a short duct. The whole body is white and transparent, when they are alive, they look a little red because the blood inside, and is unlikely to become black when it is fed in sunlight for a long term.</p></tp:treatment-sec><tp:treatment-sec sec-type="description" id="SECID0EL2AE"><title>Description.</title><p>The species has a slightly elongated body, slightly ridged back, body slightly spindle, and compressed hindquarters, and its widest part is at the gill cover. The main measurable characters of <italic><tp:taxon-name><tp:taxon-name-part taxon-name-part-type="genus">Oreonectes</tp:taxon-name-part> <tp:taxon-name-part taxon-name-part-type="species">daqikongensis</tp:taxon-name-part></tp:taxon-name></italic> are shown in Table <xref ref-type="table" rid="T2">2</xref>. The head is slightly flattened, lips are rounded, eyes vestigial. Anterior and posterior nostrils well separated. Anterior nostril forms short tubular and posterior nostrils elliptical. The fish has an inferior mouth, and the upper and lower lips are connected at the corner of the mouth. The upper jaw is curved and the lower jaw is spoon shaped. The mouth aperture is U-shaped, and its rear end reaches the bottom part of the posterior edge of the naris. It has three pairs of slim barbels, and one pair each of inner rostral barbels, outer rostral barbels, and mouth corner barbels. The inner rostral barbels are shorter, and the outer rostral barbels extend backward to exceed the rear edge of the posterior naris, while the maxillary barbels extend backward and their ends are appropriate at the center of the rear edge of the opercular bone. The superior and inferior sides of the caudal peduncle have well-developed ridge-like fatty soft fin folds; especially, the soft <!--PageBreak-->fin folds between the superior caudal peduncle and the dorsal fin are more apparent than those in the inferior caudal peduncle, where its front end reaches the upper part of the anal fin. The superior soft fin folds originate from the rear edge of the dorsal fin base to one third of the front edge of the caudal fin base, where compressing the dorsal fin backward can reach the origin of the soft fin folds. The inferior soft fin folds originate from the rear edge of the anal fin base to one third of the front edge of the caudal fin base.</p><table-wrap id="T2" position="float" orientation="portrait"><label>Table 2.</label><caption><p>Main morphometric characters of <italic><tp:taxon-name><tp:taxon-name-part taxon-name-part-type="genus">Oreonectes</tp:taxon-name-part> <tp:taxon-name-part taxon-name-part-type="species">daqikongensis</tp:taxon-name-part></tp:taxon-name></italic> sp. n.</p></caption><table id="TID0EHAAG" rules="all"><tbody><tr><th rowspan="1" colspan="1">Measurements</th><th rowspan="1" colspan="1">Holotype</th><th rowspan="1" colspan="1">Range</th><th rowspan="1" colspan="1">Mean ± SD</th></tr><tr><td rowspan="1" colspan="1">Total length (mm)</td><td rowspan="1" colspan="1">50.96</td><td rowspan="1" colspan="1">41.62~77.14</td><td rowspan="1" colspan="1">57.15 ± 10.36</td></tr><tr><td rowspan="1" colspan="1">Standard length (mm)</td><td rowspan="1" colspan="1">41.68</td><td rowspan="1" colspan="1">34.22~61.46</td><td rowspan="1" colspan="1">46.49 ± 8.11</td></tr><tr><td rowspan="1" colspan="1">Percentage (%) of SL</td><td rowspan="1" colspan="1"/><td rowspan="1" colspan="1"/><td rowspan="1" colspan="1"/></tr><tr><td rowspan="1" colspan="1">Body height</td><td rowspan="1" colspan="1">18.04</td><td rowspan="1" colspan="1">15.30~23.26</td><td rowspan="1" colspan="1">20.43 ± 1.92</td></tr><tr><td rowspan="1" colspan="1">Body width (at dorsal fin origin)</td><td rowspan="1" colspan="1">13.72</td><td rowspan="1" colspan="1">12.42~19.74</td><td rowspan="1" colspan="1">15.86 ± 1.77</td></tr><tr><td rowspan="1" colspan="1">Predorsal length</td><td rowspan="1" colspan="1">50.82</td><td rowspan="1" colspan="1">50.79~56.32</td><td rowspan="1" colspan="1">53.06 ± 1.74</td></tr><tr><td rowspan="1" colspan="1">Length of caudal peduncle</td><td rowspan="1" colspan="1">18.67</td><td rowspan="1" colspan="1">13.16~19.18</td><td rowspan="1" colspan="1">16.50 ± 1.95</td></tr><tr><td rowspan="1" colspan="1">Depth of caudal peduncle</td><td rowspan="1" colspan="1">7.15</td><td rowspan="1" colspan="1">7.15~9.90</td><td rowspan="1" colspan="1">8.26 ± 0.82</td></tr><tr><td rowspan="1" colspan="1">Percentage (%) of HL</td><td rowspan="1" colspan="1"/><td rowspan="1" colspan="1"/><td rowspan="1" colspan="1"/></tr><tr><td rowspan="1" colspan="1">Body height</td><td rowspan="1" colspan="1">60.74</td><td rowspan="1" colspan="1">56.94~82.90</td><td rowspan="1" colspan="1">70.48 ± 6.93</td></tr><tr><td rowspan="1" colspan="1">Head height (at nape)</td><td rowspan="1" colspan="1">44.75</td><td rowspan="1" colspan="1">44.30~58.84</td><td rowspan="1" colspan="1">50.19 ± 4.38</td></tr><tr><td rowspan="1" colspan="1">Head width</td><td rowspan="1" colspan="1">49.11</td><td rowspan="1" colspan="1">49.11~61.73</td><td rowspan="1" colspan="1">55.47 ± 4.03</td></tr><tr><td rowspan="1" colspan="1">Length of inner rostral barbel</td><td rowspan="1" colspan="1">17.12</td><td rowspan="1" colspan="1">12.36~17.75</td><td rowspan="1" colspan="1">15.03 ± 1.83</td></tr><tr><td rowspan="1" colspan="1">Length of outer rostral barbel</td><td rowspan="1" colspan="1">24.39</td><td rowspan="1" colspan="1">18.42~33.12</td><td rowspan="1" colspan="1">25.86 ± 4.29</td></tr><tr><td rowspan="1" colspan="1">Length of maxillary barbel</td><td rowspan="1" colspan="1">25.85</td><td rowspan="1" colspan="1">22.92~30.17</td><td rowspan="1" colspan="1">27.04 ± 1.68</td></tr><tr><td rowspan="1" colspan="1">Percentage (%) of TL</td><td rowspan="1" colspan="1"/><td rowspan="1" colspan="1"/><td rowspan="1" colspan="1"/></tr><tr><td rowspan="1" colspan="1">Body height</td><td rowspan="1" colspan="1">14.76</td><td rowspan="1" colspan="1">12.69~18.77</td><td rowspan="1" colspan="1">16.43 ± 1.57</td></tr><tr><td rowspan="1" colspan="1">Body width(at dorsal fin origin)</td><td rowspan="1" colspan="1">11.22</td><td rowspan="1" colspan="1">10.30~15.91</td><td rowspan="1" colspan="1">12.90 ± 1.36</td></tr><tr><td rowspan="1" colspan="1">Head length</td><td rowspan="1" colspan="1">24.29</td><td rowspan="1" colspan="1">22.29~25.93</td><td rowspan="1" colspan="1">23.62 ± 0.93</td></tr></tbody></table></table-wrap><p>The distance from the dorsal fin origin to the rostral end is larger than that from the dorsal fin origin to the caudal fin base, and the outer edge is truncated or slightly concave. The rear end of the dorsal fin can be compressed to reach the soft fin fold origin. The fish has a long pectoral fin, which extends backward to or beyond the pelvic fin base. Also, the pectoral fin has a very special morphology, which does not have branched fin rays. The first and second fin rays are very long, forming a spoke-like shape. The ventral fin originates at a place opposite to the origin of the dorsal fin, and it extends backward to cover the anus and close to the origin of the anal fin. The distance from the anus to the anal fin origin is about 1 mm. The anal fin extends to its base to half of the caudal fin base. The posterior edge of the caudal fin is forked, and the upper lobe is slightly longer than the lower lobe.</p><p>The fish is naked, and the intact lateral line is superficially subcutaneously buried, which is flattened from the upper angle of the gill cover and extends backward to the center of the caudal fin base. Sensory tubes are present in the head connecting to the lateral <!--PageBreak-->line at the upper part of the posterior edge of the gill cover, and bifurcate into two lateral lines toward the head. These tubes travel from the supraorbital bone to the inner side of the anterior nostrils and from the infraorbital bone to the outer side of the nostrils, and connect to the two lateral lines via a transverse lateral line at the parietal bone. The whole body is colorless, and the living fish is translucent, where the internal organs are visible. The stomach is U-shaped, and the intestine is in its rear part, which is slightly curved and extends to the anus. The anterior bladder chamber is completely coated by the bony bladder sac, which has a bony posterior wall and no opening. However, the posterior bladder is a well-developed membranous chamber, which is separated from the abdominal cavity and connected to the anterior chamber by a short tube. An oval transparent area exists in the posterior branchial aperture, which is inset in both sides of the body.</p></tp:treatment-sec><tp:treatment-sec sec-type="description" id="SECID0ESFAG"><title>Color.</title><p>The whole body of the living species is pale pink and translucent, where the vertebra, body segment at caudal peduncle, cardinal gill, and internal organs are visible. Its body color is unlikely to change when it is fed in the laboratory under light for a long term.</p></tp:treatment-sec><tp:treatment-sec sec-type="Phylogenetic findings" id="SECID0EXFAG"><title>Phylogenetic findings.</title><p>In the 25 specimens of <italic><tp:taxon-name><tp:taxon-name-part taxon-name-part-type="genus">Oreonectes</tp:taxon-name-part> <tp:taxon-name-part taxon-name-part-type="species">daqikongensis</tp:taxon-name-part></tp:taxon-name></italic> sp. n., the cyt b sequence was at 1140 bp, and the base did not show any difference among them, in which <italic>T</italic> = 27.6%, <italic>C</italic> = 28.7%, <italic>A</italic> = 28.8%, and <italic>G</italic> = 14.9%, and the overall transition/transversion rate was <italic>R</italic> = 0.50. The genetic distances between the new species and <italic><tp:taxon-name><tp:taxon-name-part taxon-name-part-type="genus">Oreonectes</tp:taxon-name-part> <tp:taxon-name-part taxon-name-part-type="species">platycephalus</tp:taxon-name-part></tp:taxon-name></italic> and <italic><tp:taxon-name><tp:taxon-name-part taxon-name-part-type="genus">Oreonectes</tp:taxon-name-part> <tp:taxon-name-part taxon-name-part-type="species">shuilongensis</tp:taxon-name-part></tp:taxon-name></italic> were 0.1802 and 0.1212, respectively, which were smaller than the genetic distance among species of other categories. The genetic distance between <italic><tp:taxon-name><tp:taxon-name-part taxon-name-part-type="genus">Oreonectes</tp:taxon-name-part></tp:taxon-name></italic> and the other categories of <tp:taxon-name><tp:taxon-name-part taxon-name-part-type="subfamily">Nemacheilinae</tp:taxon-name-part></tp:taxon-name> ranged from 0.1518 to 0.2546. The interspecific genetic distance of <tp:taxon-name><tp:taxon-name-part taxon-name-part-type="subfamily">Nemacheilinae</tp:taxon-name-part></tp:taxon-name> was 0.0009–0.2533(Figure <xref ref-type="fig" rid="F3">3</xref>). The sequence divergence of Cyt b between this species and <italic><tp:taxon-name><tp:taxon-name-part taxon-name-part-type="genus">Oreonectes</tp:taxon-name-part> <tp:taxon-name-part taxon-name-part-type="species">shuilongensis</tp:taxon-name-part></tp:taxon-name></italic> was 13.7, and that between this species and <italic><tp:taxon-name><tp:taxon-name-part taxon-name-part-type="genus">Oreonectes</tp:taxon-name-part> <tp:taxon-name-part taxon-name-part-type="species">platycephalus</tp:taxon-name-part></tp:taxon-name></italic> was 19.4. Additionally, the divergence ranged from 19.8 to 27 between this species and species of other genus of the <tp:taxon-name><tp:taxon-name-part taxon-name-part-type="subfamily">Nemacheilinae</tp:taxon-name-part></tp:taxon-name> subfamily (Figure <xref ref-type="fig" rid="F4">4</xref>). The divergence of <italic><tp:taxon-name><tp:taxon-name-part taxon-name-part-type="genus">Oreonectes</tp:taxon-name-part></tp:taxon-name></italic> was smaller compared with the other genus of <tp:taxon-name><tp:taxon-name-part taxon-name-part-type="subfamily">Nemacheilinae</tp:taxon-name-part></tp:taxon-name>. Since the genetic distances between <italic><tp:taxon-name><tp:taxon-name-part taxon-name-part-type="genus">Oreonectes</tp:taxon-name-part> <tp:taxon-name-part taxon-name-part-type="species">daqikongensis</tp:taxon-name-part></tp:taxon-name></italic> sp. n. and the other species of <italic><tp:taxon-name><tp:taxon-name-part taxon-name-part-type="genus">Oreonectes</tp:taxon-name-part></tp:taxon-name></italic> were greater than the interspecific distance of each category of <tp:taxon-name><tp:taxon-name-part taxon-name-part-type="subfamily">Nemacheilinae</tp:taxon-name-part></tp:taxon-name>, <italic><tp:taxon-name><tp:taxon-name-part taxon-name-part-type="genus">Oreonectes</tp:taxon-name-part> <tp:taxon-name-part taxon-name-part-type="species">daqikongensis</tp:taxon-name-part></tp:taxon-name></italic> sp. n. was considered as a new species. In the phylogenetic tree (Figure <xref ref-type="fig" rid="F5">5</xref>), <italic><tp:taxon-name><tp:taxon-name-part taxon-name-part-type="genus">Oreonectes</tp:taxon-name-part> <tp:taxon-name-part taxon-name-part-type="species">daqikongensis</tp:taxon-name-part></tp:taxon-name> sp. n</italic> was clustered with <italic><tp:taxon-name><tp:taxon-name-part taxon-name-part-type="genus">Oreonectes</tp:taxon-name-part> <tp:taxon-name-part taxon-name-part-type="species">shuilongensis</tp:taxon-name-part></tp:taxon-name></italic> <!--PageBreak--><!--PageBreak-->(<abbrev xmlns:xlink="http://www.w3.org/1999/xlink" id="ABBRID0E6KAG" xlink:type="simple"><def><p>Bootstrap value </p></def>(BP)</abbrev> = 99) and <italic><tp:taxon-name><tp:taxon-name-part taxon-name-part-type="genus">Oreonectes</tp:taxon-name-part> <tp:taxon-name-part taxon-name-part-type="species">platycephalus</tp:taxon-name-part></tp:taxon-name></italic> (<abbrev xmlns:xlink="http://www.w3.org/1999/xlink" xlink:title="Bootstrap value" id="ABBRID0ETLAG" xlink:type="simple">BP</abbrev> = 74). <italic><tp:taxon-name><tp:taxon-name-part taxon-name-part-type="genus">Oreonectes</tp:taxon-name-part></tp:taxon-name></italic> with <italic><tp:taxon-name><tp:taxon-name-part taxon-name-part-type="genus">Schistura</tp:taxon-name-part></tp:taxon-name></italic>, <italic><tp:taxon-name><tp:taxon-name-part taxon-name-part-type="genus">Homatula</tp:taxon-name-part></tp:taxon-name></italic>, and <italic><tp:taxon-name><tp:taxon-name-part taxon-name-part-type="genus">Nemacheilus</tp:taxon-name-part></tp:taxon-name></italic> genera was divided into two subsets (<abbrev xmlns:xlink="http://www.w3.org/1999/xlink" xlink:title="Bootstrap value" id="ABBRID0EWMAG" xlink:type="simple">BP</abbrev> = 97). This species inhabits in the karst caves. Cave environments were easier to form geographical isolation for the independence of different caves. Therefore, according to the genetic distance, differences in sequences, and phylogenetic tree analysis, <italic><tp:taxon-name><tp:taxon-name-part taxon-name-part-type="genus">Oreonectes</tp:taxon-name-part> <tp:taxon-name-part taxon-name-part-type="species">daqikongensis</tp:taxon-name-part></tp:taxon-name></italic> sp. n. belongs to a new species of <italic><tp:taxon-name><tp:taxon-name-part taxon-name-part-type="genus">Oreonectes</tp:taxon-name-part></tp:taxon-name></italic>.</p><fig id="F3" position="float" orientation="portrait"><label>Figure 3.</label><caption><p>Genetic distance between <italic><tp:taxon-name><tp:taxon-name-part taxon-name-part-type="genus">Oreonectes</tp:taxon-name-part> <tp:taxon-name-part taxon-name-part-type="species">daqikongensis</tp:taxon-name-part></tp:taxon-name></italic> sp. n. and species of <tp:taxon-name><tp:taxon-name-part taxon-name-part-type="subfamily">Nemacheilinae</tp:taxon-name-part></tp:taxon-name>.</p></caption><graphic xmlns:xlink="http://www.w3.org/1999/xlink" xlink:href="zookeys-637-047-g003.jpg" position="float" orientation="portrait" xlink:type="simple" id="oo_112708.jpg"/></fig><fig id="F4" position="float" orientation="portrait"><label>Figure 4.</label><caption><p>The sequence divergence of Cyt b between <italic><tp:taxon-name><tp:taxon-name-part taxon-name-part-type="genus">Oreonectes</tp:taxon-name-part> <tp:taxon-name-part taxon-name-part-type="species">daqikongensis</tp:taxon-name-part></tp:taxon-name></italic> sp. n. and species of <tp:taxon-name><tp:taxon-name-part taxon-name-part-type="subfamily">Nemacheilinae</tp:taxon-name-part></tp:taxon-name>.</p></caption><graphic xmlns:xlink="http://www.w3.org/1999/xlink" xlink:href="zookeys-637-047-g004.jpg" position="float" orientation="portrait" xlink:type="simple" id="oo_112709.jpg"/></fig><fig id="F5" position="float" orientation="portrait"><label>Figure 5.</label><caption><p>Maximum likelihood phylogenetic trees of <tp:taxon-name><tp:taxon-name-part taxon-name-part-type="subfamily">Nemacheilinae</tp:taxon-name-part></tp:taxon-name>.</p></caption><graphic xmlns:xlink="http://www.w3.org/1999/xlink" xlink:href="zookeys-637-047-g005.jpg" position="float" orientation="portrait" xlink:type="simple" id="oo_112710.jpg"/></fig></tp:treatment-sec></tp:taxon-treatment>
